# Supplementary material for: Efficient Fluoride Wastewater Treatment Using Eco-Friendly Synthesized AlOOH
Source: Nanomaterials (Basel). 2023 Oct 26;13(21):2838. doi: 10.3390/nano13212838 (PMC10648790; doi:10.3390/nano13212838)
Supplement: Supplementary file 1 [file nanomaterials-13-02838-s001.zip]

Archive with 1 entries (1 files):
- nanomaterials-2676121-supplementary FC done.pdf
